# Supplementary material for: Polyhydroxyalkanoate/Antifungal Polyene Formulations with Monomeric Hydroxyalkanoic Acids for Improved Antifungal Efficiency
Source: Antibiotics (Basel). 2021 Jun 18;10(6):737. doi: 10.3390/antibiotics10060737 (PMC8234488; doi:10.3390/antibiotics10060737)
Supplement: Supplementary file 1 [file antibiotics-10-00737-s001.zip]

Archive with 1 entries (1 files):
- antibiotics-1253331-supplementary.pdf
